# Supplementary material for: Comparison of the sequencing bias of currently available library preparation kits for Illumina sequencing of bacterial genomes and metagenomes
Source: DNA Res. 2019 Jul 31;26(5):391–8. doi: 10.1093/dnares/dsz017 (PMC6796507; doi:10.1093/dnares/dsz017)
Supplement: dsz017_Supplementary_Data [file dsz017_supplementary_data.zip]

Archive with 4 entries (3 files):
- dsz017-Suupl_data/
- dsz017-Suupl_data/Supplementary_Table.xls
- dsz017-Suupl_data/Supplementary_Figure.doc
- dsz017-Suupl_data/Supplementary_Table2.xlsx
