# Supplementary material for: Comparison of the sequencing bias of currently available library preparation kits for Illumina sequencing of bacterial genomes and metagenomes
Source: DNA Res. 2019 Jul 31;26(5):391–8. doi: 10.1093/dnares/dsz017 (PMC6796507; doi:10.1093/dnares/dsz017)
Supplement: dsz017_Supplementary_Data [file dsz017_supplementary_data.zip › dsz017-Suupl_data/Supplementary_Table.xls]

## Sheet: Table S1
four model strains
Genus	species	strain_name	GC%
Escherichia	coli	MG1655	0.508
Escherichia	coli	O157 Sakai	0.505
Staphylococcus	aureus	MW2	0.328
Staphylococcus	aureus	N315	0.328
22 strains of genus Staphylococcus
Genus	species	strain_name	GC%	Overall bias by XT	overall bias by KP
Staphylococcus	capitis	EPK1	0.326839	0.473937	0.0465501
Staphylococcus	caprae	CCM3573T	0.335582	0.34111	0.0581473
Staphylococcus	cohnii	ATCC29974	0.322438	0.574293	0.0982526
Staphylococcus	hominis	CCM2732T	0.313573	0.390483	0.0689004
Staphylococcus	hyicus	MS5806	0.353804	0.458552	0.025048
Staphylococcus	hyicus	MS5807	0.355191	0.455288	0.0378239
Staphylococcus	intermedius	ATCC29663	0.377233	0.348313	0.0395233
Staphylococcus	lugdunensis	JH5752	0.336282	0.514741	0.0431231
Staphylococcus	pasteuri	MS5808	0.32628	0.557572	0.0961164
Staphylococcus	pseudintermedius	TY529	0.374294	0.346767	0.0319563
Staphylococcus	pseudintermedius	TY532	0.374035	0.292517	0.0283721
Staphylococcus	saprophyticus	MS5809	0.330165	0.537766	0.0564026
Staphylococcus	schleiferi	ATCC43808	0.358658	0.368455	0.0254471
Staphylococcus	schleiferi	MS5810	0.357469	0.363582	0.0410485
Staphylococcus	sciuri	MS5811	0.323238	0.566916	0.0650401
Staphylococcus	sciuri	MS5812	0.324751	0.525265	0.0494513
Staphylococcus	simulans	ATCC27848	0.358221	0.422176	0.035293
Staphylococcus	simulans	MS5813	0.360553	0.432884	0.0472467
Staphylococcus	simulans	MS5814	0.358622	0.428218	0.0436011
Staphylococcus	warneri	MS5815	0.325654	0.475986	0.0571424
Staphylococcus	warneri	MS5816	0.325306	0.599842	0.0643145
Staphylococcus	xylosus	ATCC29971	0.326503	0.591782	0.0518034
191 species of pathogenic bacteria in GCMR
Genus	species	serial No.	accession No.	GC%	Overall bias by XT
Abiotrophia	defectiva	P-001	DRR015936	0.468239	0.0849173
Achromobacter	xylosoxidans	N-046	DRR015884	0.675177	0.174985
Acinetobacter	garneri	N-048	DRR015609	0.417947	0.0827818
Acinetobacter	genospecies	N-049	DRR015599	0.380605	0.136892
Acinetobacter	grimontii	N-051	DRR015603	0.383543	0.112257
Acinetobacter	Iwoffii	N-053	DRR015605	0.387105	0.107478
Aeromonas	caviae	N-063	DRR015611	0.616449	0.141976
Aeromonas	hydrophila	N-149	DRR015720	0.615357	0.146316
Aeromonas	media	N-065	DRR015613	0.616185	0.0442103
Aeromonas	salmonicida	N-151	DRR015724	0.58929	0.0579926
Aeromonas	sobria	N-155	DRR015893	0.587155	0.0763432
Aggregatibacter	aphrophilis	N-073	DRR015795	0.421973	0.0644662
Aggregatibacter	segnis	N-074	DRR015885	0.426168	0.013006
Anaerococcus	asaccharolyticus	P-061	DRR015942	0.343154	0.174902
Arcanobacterium	bernardiae	P-003	DRR016069	0.658831	0.13245
Arcanobacterium	haemolyticum	P-004	DRR015815	0.532742	0.10932
Arcanobacterium	phocae	P-005	DRR015816	0.49956	0.0229481
Arcobacter	butzleri	N-243	DRR015909	0.269319	0.329877
Bacteroides	fragilis	N-331	DRR016019	0.436044	0.0465822
Bergeyella	zoohelcum	N-001	DRR015875	0.362401	0.053528
Bordetella	avium	N-082	DRR015631	0.617025	0.0257102
Bordetella	bronchiseptica	N-084	DRR015796	0.681675	0.0146189
Bordetella	holmesii	N-085	DRR015886	0.628556	0.0466064
Bordetella	pertussis	N-087	DRR015965	0.678202	0.112294
Brachyspira	pilosicoli	N-245	DRR015983	0.277961	0.361638
Brevibacterium	casei	N-003	DRR015579	0.679921	0.0710493
Brevibacterium	linens	N-004	DRR015876	0.669085	0.132674
Brevibacterium	otitidis	N-005	DRR015877	0.671203	0.155741
Brevibacterium	paucivorans	N-006	DRR015878	0.585754	0.0425378
Brevibacterium	sanguinis	N-007	DRR015772	0.683585	0.0430328
Brevundimonas	vesicularis	N-089	DRR016057	0.661411	0.154608
Burkholderia	cepacia	N-090	DRR015635	0.667643	0.0175991
Burkholderia	gladioli	N-099	DRR015645	0.6793	0.0163822
Cardiobacterium	valvarum	N-101	DRR015889	0.584327	0.192111
Cedecea	lapagei	N-102	DRR015647	0.55014	0.0331707
Cellulomonas	denverensis	N-103	DRR015649	0.719038	0.0655493
Chryseobacterium	gleum	N-108	DRR015653	0.368491	0.157453
Chryseomonas	luteola	N-110	DRR015655	0.554353	0.199962
Citrobacter	amalonaticus	N-111	DRR015657	0.535252	0.0499187
Citrobacter	braakii	N-112	DRR015659	0.518951	0.0515802
Citrobacter	diversus	N-114	DRR015797	0.536322	0.0548356
Citrobacter	freundii	N-115	DRR015663	0.518197	0.0461554
Citrobacter	gillenii	N-117	DRR015966	0.526405	0.0564409
Citrobacter	murliniae	N-118	DRR015967	0.50731	0.0234158
Clostridium	chauvoei	P-068	DRR015944	0.279387	0.233574
Clostridium	hastiforme	P-070	DRR016036	0.278688	0.225755
Clostridium	limosum	P-073	DRR016038	0.267585	0.254017
Clostridium	septicum	P-078	DRR016039	0.274329	0.226522
Clostridium	tetani	P-084	DRR015946	0.284094	0.197699
Corynebacterium	afermentans	P-007	DRR015938	0.648578	0.0869175
Corynebacterium	diphtheriae	P-008	DRR015939	0.533473	0.112483
Corynebacterium	jeikeium	P-009	DRR015940	0.329233	0.138152
Corynebacterium	striatum	P-011	DRR016021	0.595246	0.165738
Cronobacter	dublinensis	N-267	DRR015985	0.571275	0.0528303
Cronobacter	genomospecies	N-272	DRR015986	0.580497	0.103015
Cronobacter	malonaticus	N-269	DRR015913	0.570968	0.0924201
Cronobacter	muytjensii	N-270	DRR015914	0.577429	0.0902157
Cronobacter	sakazakii	N-265	DRR015984	0.569438	0.12449
Eikenella	corrodens	N-124	DRR015890	0.554379	0.0676949
Elizabethkingia	meningosepticum	N-132	DRR016059	0.36436	0.0493336
Elizabethkingia	miricola	N-134	DRR016064	0.357917	0.0678632
Enterobacter	aerogenes	N-136	DRR016060	0.551895	0.299855
Enterobacter	cloacae	N-139	DRR015968	0.552646	0.0531113
Enterobacter	cowanii	N-140	DRR015891	0.563254	0.110749
Enterobacter	ludwigii	N-143	DRR015717	0.550626	0.0569498
Enterobacter	turicensis	N-146	DRR015892	0.584298	0.0522552
Enterococcus	casseliflavus	P-085	DRR015821	0.408633	0.0767773
Enterococcus	faecalis	P-086	DRR015822	0.375935	0.0716874
Enterococcus	faecium	P-087	DRR015823	0.381941	0.135019
Enterococcus	hermanniensis	P-089	DRR015825	0.374379	0.137636
Enterococcus	hirae	P-090	DRR015826	0.36812	0.174186
Enterococcus	malodoratus	P-091	DRR015827	0.400818	0.100833
Enterococcus	pallens	P-092	DRR015828	0.399869	0.0898856
Enterococcus	phoeniculicola	P-093	DRR015829	0.363368	0.0989606
Enterococcus	ratti	P-094	DRR015830	0.344119	0.191448
Enterococcus	seriolicida	P-095	DRR015831	0.388398	0.160522
Enterococcus	solitarius	P-096	DRR015832	0.359244	0.143749
Enterococcus	sulfureus	P-097	DRR015833	0.378379	0.103307
Erysipelothrix	rhusiopathiae	P-098	DRR015947	0.363355	0.0881075
Erysipelothrix	tonsillarum	P-100	DRR015948	0.36818	0.100604
Escherichia	coli	N-322	DRR016013	0.507633	0.116922
Flavobacterium	indologenes	N-161	DRR015894	0.37058	0.113167
Flavobacterium	johnsonae	N-162	DRR015895	0.340471	0.145616
Flavobacterium	psychrophilum	N-164	DRR015897	0.324668	0.237192
Flavobacterium	swingsii	N-166	DRR015898	0.325767	0.226143
Flavobacterium	terrae	N-167	DRR015969	0.317483	0.134711
Fusobacterium	nucleatum	N-010	DRR015964	0.268468	0.14961
Granulicatella	adiacens	P-101	DRR016040	0.376624	0.0560784
Haemophilus	haemoglobinophilus	N-012	DRR015880	0.37025	0.0509098
Haemophilus	influenzae	N-014	DRR016066	0.379647	0.0562675
Haemophilus	paraphrohaemolticus	N-335	DRR016073	0.408747	0.0964074
Haemophilus	somnus	N-334	DRR016072	0.369575	0.0410705
Klebsiella	oxytoca	N-023	DRR015581	0.550105	0.0319191
Klebsiella	pneumoniae	N-025	DRR015585	0.554572	0.104144
Kluyvera	cryocrescens	N-027	DRR015589	0.537678	0.0897105
Kluyvera	georgiana	N-028	DRR015591	0.547559	0.0287411
Kurthia	zopfii	P-104	DRR015834	0.367702	0.140589
Leclercia	adecarboxylate	N-029	DRR015594	0.557771	0.262304
Listeria	ivanovii	P-106	DRR015836	0.368255	0.148075
Listeria	murrayi	P-107	DRR015837	0.372473	0.192946
Listonella	anguillarum	N-168	DRR015899	0.445621	0.0634397
Microbacterium	liquefaciens	P-012	DRR015818	0.682037	0.0522369
Moraxella	lacunata	N-036	DRR016070	0.443339	0.0486955
Moraxella	nonliquefaciens	N-037	DRR015786	0.425651	0.0279731
Moraxella	oblonga	N-039	DRR015789	0.409706	0.0458152
Morganella	morganii	N-045	DRR015790	0.455696	0.120734
Mycobacterium	abscessus	P-180	DRR015960	0.641725	0.0763701
Mycobacterium	branderi	P-016	DRR016022	0.664672	0.195307
Mycobacterium	chelonae	P-019	DRR016023	0.64213	0.161205
Mycobacterium	flavescens	P-185	DRR015962	0.66748	0.0749795
Mycobacterium	fortuitum	P-022	DRR016024	0.661568	0.176901
Mycobacterium	gordonae	P-167	DRR015956	0.667389	0.136519
Mycobacterium	interjectum	P-028	DRR016025	0.681358	0.221934
Mycobacterium	kansasii	P-209	DRR016055	0.660424	0.212414
Mycobacterium	lentiflavum	P-031	DRR016026	0.657797	0.171106
Mycobacterium	malmoense	P-176	DRR016046	0.669548	0.249588
Mycobacterium	marinum	P-033	DRR016027	0.654353	0.220515
Mycobacterium	mucogenicum	P-034	DRR016028	0.672053	0.187274
Mycobacterium	peregrinum	P-199	DRR016050	0.662937	0.227541
Mycobacterium	scrofulaceum	P-040	DRR016029	0.677384	0.189384
Mycobacterium	senegalense	P-041	DRR016030	0.666013	0.161922
Mycobacterium	sphagni	P-045	DRR016031	0.666493	0.0628463
Mycobacterium	szulgai	P-174	DRR015957	0.653603	0.104605
Mycobacterium	triplex	P-047	DRR016032	0.683263	0.0479567
Mycobacterium	ulcerans	P-189	DRR016048	0.663032	0.147088
Mycobacterium	vaccae	P-186	DRR015963	0.685026	0.0891153
Neisseria	animalis	N-172	DRR016067	0.532546	0.20128
Neisseria	flava	N-173	DRR015798	0.490454	0.0333449
Neisseria	mucosa	N-174	DRR015971	0.513847	0.0728994
Obesumbacterium	proteus	N-175	DRR015732	0.491865	0.116145
Paenibacillus	polymyxa	P-108	DRR015838	0.462335	0.0981637
Pandoraea	faecigallinarum	N-178	DRR015972	0.637481	0.0959037
Pandoraea	norimbergensis	N-179	DRR015900	0.631719	0.139079
Pandoraea	oxalativorans	N-180	DRR015973	0.633893	0.0892292
Paracoccus	yeei	N-181	DRR015734	0.673863	0.0567383
Pasteurella	caballi	N-333	DRR016020	0.384115	0.0762342
Pasteurella	mairii	N-184	DRR015901	0.4066	0.0492723
Pasteurella	multocida	N-186	DRR015974	0.403686	0.0247354
Peptoniphilus	hydrogenalis	P-109	DRR016041	0.296953	0.20443
Plesiomonas	shigelloides	N-192	DRR015737	0.522654	0.12072
Propionibacterium	granulosum	P-052	DRR015941	0.641429	0.0807732
Proteus	hauseri	N-194	DRR015975	0.372537	0.14485
Providencia	alcalifaciens	N-195	DRR015738	0.418523	0.0640833
Providencia	heimbachae	N-196	DRR015740	0.402795	0.0610599
Providencia	rettgeri	N-197	DRR015742	0.404369	0.0387684
Providencia	stuartii	N-198	DRR015744	0.410965	0.109058
Pseudomonas	fluorescens	N-199	DRR015746	0.621427	0.0302441
Pseudomonas	putida	N-203	DRR015752	0.622204	0.0928302
Pseudomonas	vegicularis	N-202	DRR015750	0.670474	0.109408
Raoultella	ornithinolytica	N-205	DRR015976	0.560525	0.108004
Salmonella	enterica	N-206	DRR015754	0.513109	0.0625589
Salmonella	subterranea	N-209	DRR015979	0.551773	0.0608921
Serratia	entomophila	N-210	DRR015756	0.59068	0.0375117
Serratia	liquefaciens	N-211	DRR016061	0.555155	0.355704
Serratia	marcescens	N-213	DRR015758	0.596946	0.139459
Serratia	proteamaculans	N-216	DRR015980	0.551643	0.154196
Serratia	quinirorans	N-218	DRR016063	0.537692	0.300977
Shewanella	algae	N-219	DRR015982	0.530043	0.0851846
Shewanella	haliotis	N-221	DRR015762	0.53038	0.0539289
Shewanella	indica	N-222	DRR015764	0.525566	0.0952679
Slackia	equolifaciens	P-110	DRR016042	0.597607	0.157146
Slackia	isoflavoniconvertens	P-111	DRR015949	0.575469	0.0475663
Sphingobacterium	spiritivorum	N-224	DRR015766	0.394145	0.0388629
Staphylococcus	aureus	P-113	DRR015950	0.326835	0.176587
Staphylococcus	capitis	P-115	DRR015840	0.327903	0.305813
Staphylococcus	Chromogenes	P-116	DRR015841	0.36661	0.111439
Staphylococcus	Cohnii	P-118	DRR015842	0.324532	0.206989
Staphylococcus	epidermidis	P-119	DRR015843	0.318734	0.2137
Staphylococcus	hyicus	P-211	DRR016071	0.353336	0.0416714
Staphylococcus	kloosii	P-120	DRR015844	0.328255	0.187569
Staphylococcus	lentus	P-121	DRR015845	0.317088	0.195085
Staphylococcus	saccharolyticus	P-122	DRR015951	0.319758	0.166716
Staphylococcus	sciuri	P-126	DRR015849	0.317128	0.203569
Stomatococcus	mucilaginosus	P-128	DRR015851	0.594773	0.0550137
Streptobacillus	moniliformis	N-324	DRR016014	0.25686	0.34356
streptococcus	anginosus	P-132	DRR015853	0.379613	0.101369
streptococcus	canis	P-140	DRR015857	0.396162	0.0791033
streptococcus	didelphis	P-141	DRR015858	0.35692	0.149692
streptococcus	dysgalactiase	P-145	DRR015862	0.393707	0.0826781
streptococcus	equi	P-146	DRR015863	0.414765	0.0633019
streptococcus	phocae	P-152	DRR015868	0.39527	0.072027
streptococcus	siniens	P-155	DRR015869	0.422274	0.0637104
streptococcus	suis	P-156	DRR015870	0.413568	0.0732862
Suttonella	indologenes	N-230	DRR015768	0.485315	0.160874
Tsukamurella	pulmonis	P-055	DRR015819	0.708494	0.171716
Turicella	otitidis	P-056	DRR016034	0.568932	0.110726
Vagococcus	fluvialis	P-161	DRR015953	0.323778	0.126843
Vibrio	alginolyticus	N-232	DRR015905	0.44871	0.0231306
Vibrio	fluvialis	N-235	DRR015907	0.501648	0.0622787
Vibrio	vulnificus	N-240	DRR015908	0.468997	0.0372236
Weissella	confusa	P-162	DRR015954	0.447677	0.0421606

## Sheet: Table S2
Species	forward_primer	reverse_primer	Concentration
Tsukamurella pulmonis	5´-CACAAATTCGATCGCGGCTT-3´	5´-CTTGACCAGGTTCACGAGCT-3´	174
Mycobacterium interjectum	5´-GGTGCGCGAGTACTACTTCA-3´	5´-GGTTTCGTGCATTTCGGCTT-3´	258
Mycobacterium malmoense	5´-TCCTCGGCATCCAACGAAAA-3´	5´-GGTCTTCCAGGTAGCGACAC-3´	232
Enterobacter aerogenes	5´-TACGTGGTTAAGCTGCAGGG-3´	5´-GGCCATGCCTTTTGCTTTCA-3´	262
Serratia liquefaciens	5´-CAAGCCGTTCAAAACCCGTT-3´	5´-AGGTGCGGTATTGCCTTCAA-3´	253
Eschericia coli	5´-GCGGCTATCTCTACACCACC-3´	5´-TCGGCCAGTTTCACTGTACC-3´	257
Streptococcus aureus	5´-TGCTCAATATGCACATGCGC-3´	5´-TGGAAATGAGCAGCCAAGTCT-3´	870
Brachyspira pilosicoli	5´-GTCATGGAAGATGGGCTGCT-3´	5´-AGGCACTCCTTCCATTTTAGCA-3´	257
Streptobacillus moniliformis	5´-GTTCAAGCGGGAGATCCAGT-3´	5´-TGCACCTTGATCTTGTTTAGCT-3´	295
