# Supplementary material for: Comparison of the sequencing bias of currently available library preparation kits for Illumina sequencing of bacterial genomes and metagenomes
Source: DNA Res. 2019 Jul 31;26(5):391–8. doi: 10.1093/dnares/dsz017 (PMC6796507; doi:10.1093/dnares/dsz017)
Supplement: dsz017_Supplementary_Data [file dsz017_supplementary_data.zip › dsz017-Suupl_data/Supplementary_Table2.xlsx]

## Sheet: Table S1
Four model strains (accession no. PRJDB8030）
Genus	species	strain_name	GC%
Escherichia	coli	MG1655	0.508
Escherichia	coli	O157 Sakai	0.505
Staphylococcus	aureus	MW2	0.328
Staphylococcus	aureus	N315	0.328
22 strains of genus Staphylococcus (accession no. PRJDB8030）
Genus	species	strain_name	GC%	Overall bias by XT	overall bias by KP
Staphylococcus	capitis	EPK1	0.326839	0.00524099	0.000468731
Staphylococcus	caprae	CCM3573T	0.335582	0.00334852	0.000587865
Staphylococcus	cohnii	ATCC29974	0.322438	0.00572272	0.00109523
Staphylococcus	hominis	CCM2732T	0.313573	0.00355894	0.000698644
Staphylococcus	hyicus	MS5806	0.353804	0.00486373	0.000319162
Staphylococcus	hyicus	MS5807	0.355191	0.00467262	0.000428494
Staphylococcus	intermedius	ATCC29663	0.377233	0.00366728	0.000450127
Staphylococcus	lugdunensis	JH5752	0.336282	0.00559123	0.000443578
Staphylococcus	pasteuri	MS5808	0.32628	0.00556147	0.000932293
Staphylococcus	pseudintermedius	TY529	0.374294	0.00371487	0.000374945
Staphylococcus	pseudintermedius	TY532	0.374035	0.00313403	0.000321047
Staphylococcus	saprophyticus	MS5809	0.330165	0.00596309	0.000613161
Staphylococcus	schleiferi	ATCC43808	0.358658	0.00389638	0.000296141
Staphylococcus	schleiferi	MS5810	0.357469	0.00359387	0.000425653
Staphylococcus	sciuri	MS5811	0.323238	0.00623962	0.000720441
Staphylococcus	sciuri	MS5812	0.324751	0.00553505	0.000532959
Staphylococcus	simulans	ATCC27848	0.358221	0.00426812	0.000377599
Staphylococcus	simulans	MS5813	0.360553	0.00484935	0.000564016
Staphylococcus	simulans	MS5814	0.358622	0.00446124	0.000509099
Staphylococcus	warneri	MS5815	0.325654	0.00528119	0.000640964
Staphylococcus	warneri	MS5816	0.325306	0.00649146	0.000676215
Staphylococcus	xylosus	ATCC29971	0.326503	0.00615716	0.000509874
191 species of pathogenic bacteria in GCMR
Genus	species	serial No.	accession No.	GC%	Overall bias by XT
Abiotrophia	defectiva	P-001	DRR015936	0.468239	0.000781688
Achromobacter	xylosoxidans	N-046	DRR015884	0.675177	0.00127837
Acinetobacter	garneri	N-048	DRR015609	0.417947	0.000860503
Acinetobacter	genospecies	N-049	DRR015599	0.380605	0.00131444
Acinetobacter	grimontii	N-051	DRR015603	0.383543	0.0010772
Acinetobacter	Iwoffii	N-053	DRR015605	0.387105	0.000848978
Aeromonas	caviae	N-063	DRR015611	0.616449	0.00112841
Aeromonas	hydrophila	N-149	DRR015720	0.615357	0.00114497
Aeromonas	media	N-065	DRR015613	0.616185	0.000441697
Aeromonas	salmonicida	N-151	DRR015724	0.58929	0.000670784
Aeromonas	sobria	N-155	DRR015893	0.587155	0.000782857
Aggregatibacter	aphrophilis	N-073	DRR015795	0.421973	0.000650171
Aggregatibacter	segnis	N-074	DRR015885	0.426168	0.00017977
Anaerococcus	asaccharolyticus	P-061	DRR015942	0.343154	0.00184554
Arcanobacterium	bernardiae	P-003	DRR016069	0.658831	0.00133183
Arcanobacterium	haemolyticum	P-004	DRR015815	0.532742	0.000931315
Arcanobacterium	phocae	P-005	DRR015816	0.49956	0.000254362
Arcobacter	butzleri	N-243	DRR015909	0.269319	0.003609
Bacteroides	fragilis	N-331	DRR016019	0.436044	0.00050619
Bergeyella	zoohelcum	N-001	DRR015875	0.362401	0.000592194
Bordetella	avium	N-082	DRR015631	0.617025	0.000225523
Bordetella	bronchiseptica	N-084	DRR015796	0.681675	0.000161751
Bordetella	holmesii	N-085	DRR015886	0.628556	0.000434778
Bordetella	pertussis	N-087	DRR015965	0.678202	0.00101495
Brachyspira	pilosicoli	N-245	DRR015983	0.277961	0.00354876
Brevibacterium	casei	N-003	DRR015579	0.679921	0.000684955
Brevibacterium	linens	N-004	DRR015876	0.669085	0.00113069
Brevibacterium	otitidis	N-005	DRR015877	0.671203	0.00150738
Brevibacterium	paucivorans	N-006	DRR015878	0.585754	0.000454577
Brevibacterium	sanguinis	N-007	DRR015772	0.683585	0.000429096
Brevundimonas	vesicularis	N-089	DRR016057	0.661411	0.00134059
Burkholderia	cepacia	N-090	DRR015635	0.667643	0.000171705
Burkholderia	gladioli	N-099	DRR015645	0.6793	0.000159549
Cardiobacterium	valvarum	N-101	DRR015889	0.584327	0.00165247
Cedecea	lapagei	N-102	DRR015647	0.55014	0.000320528
Cellulomonas	denverensis	N-103	DRR015649	0.719038	0.000691448
Chryseobacterium	gleum	N-108	DRR015653	0.368491	0.00152677
Chryseomonas	luteola	N-110	DRR015655	0.554353	0.00172474
Citrobacter	amalonaticus	N-111	DRR015657	0.535252	0.000410885
Citrobacter	braakii	N-112	DRR015659	0.518951	0.000443241
Citrobacter	diversus	N-114	DRR015797	0.536322	0.000486374
Citrobacter	freundii	N-115	DRR015663	0.518197	0.000472055
Citrobacter	gillenii	N-117	DRR015966	0.526405	0.000459491
Citrobacter	murliniae	N-118	DRR015967	0.50731	0.000266989
Clostridium	chauvoei	P-068	DRR015944	0.279387	0.00227748
Clostridium	hastiforme	P-070	DRR016036	0.278688	0.00197649
Clostridium	limosum	P-073	DRR016038	0.267585	0.00207264
Clostridium	septicum	P-078	DRR016039	0.274329	0.00236776
Clostridium	tetani	P-084	DRR015946	0.284094	0.0018491
Corynebacterium	afermentans	P-007	DRR015938	0.648578	0.000825271
Corynebacterium	diphtheriae	P-008	DRR015939	0.533473	0.00113089
Corynebacterium	jeikeium	P-009	DRR015940	0.329233	0.0014369
Corynebacterium	striatum	P-011	DRR016021	0.595246	0.00161106
Cronobacter	dublinensis	N-267	DRR015985	0.571275	0.000698302
Cronobacter	genomospecies	N-272	DRR015986	0.580497	0.000995389
Cronobacter	malonaticus	N-269	DRR015913	0.570968	0.000706092
Cronobacter	muytjensii	N-270	DRR015914	0.577429	0.000731738
Cronobacter	sakazakii	N-265	DRR015984	0.569438	0.000972453
Eikenella	corrodens	N-124	DRR015890	0.554379	0.000516405
Elizabethkingia	meningosepticum	N-132	DRR016059	0.36436	0.000581267
Elizabethkingia	miricola	N-134	DRR016064	0.357917	0.000707375
Enterobacter	aerogenes	N-136	DRR016060	0.551895	0.00260515
Enterobacter	cloacae	N-139	DRR015968	0.552646	0.000476542
Enterobacter	cowanii	N-140	DRR015891	0.563254	0.000986152
Enterobacter	ludwigii	N-143	DRR015717	0.550626	0.00045966
Enterobacter	turicensis	N-146	DRR015892	0.584298	0.000446915
Enterococcus	casseliflavus	P-085	DRR015821	0.408633	0.000853185
Enterococcus	faecalis	P-086	DRR015822	0.375935	0.000617545
Enterococcus	faecium	P-087	DRR015823	0.381941	0.00118273
Enterococcus	hermanniensis	P-089	DRR015825	0.374379	0.00140788
Enterococcus	hirae	P-090	DRR015826	0.36812	0.00165858
Enterococcus	malodoratus	P-091	DRR015827	0.400818	0.000965189
Enterococcus	pallens	P-092	DRR015828	0.399869	0.000930535
Enterococcus	phoeniculicola	P-093	DRR015829	0.363368	0.000980619
Enterococcus	ratti	P-094	DRR015830	0.344119	0.00188984
Enterococcus	seriolicida	P-095	DRR015831	0.388398	0.00145515
Enterococcus	solitarius	P-096	DRR015832	0.359244	0.00139146
Enterococcus	sulfureus	P-097	DRR015833	0.378379	0.00101069
Erysipelothrix	rhusiopathiae	P-098	DRR015947	0.363355	0.00103412
Erysipelothrix	tonsillarum	P-100	DRR015948	0.36818	0.00111296
Escherichia	coli	N-322	DRR016013	0.507633	0.000901893
Flavobacterium	indologenes	N-161	DRR015894	0.37058	0.00114211
Flavobacterium	johnsonae	N-162	DRR015895	0.340471	0.00106393
Flavobacterium	psychrophilum	N-164	DRR015897	0.324668	0.00262204
Flavobacterium	swingsii	N-166	DRR015898	0.325767	0.00245248
Flavobacterium	terrae	N-167	DRR015969	0.317483	0.00137472
Fusobacterium	nucleatum	N-010	DRR015964	0.268468	0.00154211
Granulicatella	adiacens	P-101	DRR016040	0.376624	0.000708714
Haemophilus	haemoglobinophilus	N-012	DRR015880	0.37025	0.000508742
Haemophilus	influenzae	N-014	DRR016066	0.379647	0.000629887
Haemophilus	paraphrohaemolticus	N-335	DRR016073	0.408747	0.00103648
Haemophilus	somnus	N-334	DRR016072	0.369575	0.000500492
Klebsiella	oxytoca	N-023	DRR015581	0.550105	0.000350215
Klebsiella	pneumoniae	N-025	DRR015585	0.554572	0.00103077
Kluyvera	cryocrescens	N-027	DRR015589	0.537678	0.000858741
Kluyvera	georgiana	N-028	DRR015591	0.547559	0.000320137
Kurthia	zopfii	P-104	DRR015834	0.367702	0.00135254
Leclercia	adecarboxylate	N-029	DRR015594	0.557771	0.00231808
Listeria	ivanovii	P-106	DRR015836	0.368255	0.00156202
Listeria	murrayi	P-107	DRR015837	0.372473	0.00201885
Listonella	anguillarum	N-168	DRR015899	0.445621	0.000611253
Microbacterium	liquefaciens	P-012	DRR015818	0.682037	0.000520564
Moraxella	lacunata	N-036	DRR016070	0.443339	0.000485366
Moraxella	nonliquefaciens	N-037	DRR015786	0.425651	0.000320912
Moraxella	oblonga	N-039	DRR015789	0.409706	0.000534123
Morganella	morganii	N-045	DRR015790	0.455696	0.000962353
Mycobacterium	abscessus	P-180	DRR015960	0.641725	0.000726403
Mycobacterium	branderi	P-016	DRR016022	0.664672	0.00181312
Mycobacterium	chelonae	P-019	DRR016023	0.64213	0.00163476
Mycobacterium	flavescens	P-185	DRR015962	0.66748	0.000715433
Mycobacterium	fortuitum	P-022	DRR016024	0.661568	0.00162933
Mycobacterium	gordonae	P-167	DRR015956	0.667389	0.00114464
Mycobacterium	interjectum	P-028	DRR016025	0.681358	0.00191402
Mycobacterium	kansasii	P-209	DRR016055	0.660424	0.00187964
Mycobacterium	lentiflavum	P-031	DRR016026	0.657797	0.00148261
Mycobacterium	malmoense	P-176	DRR016046	0.669548	0.00233048
Mycobacterium	marinum	P-033	DRR016027	0.654353	0.00198335
Mycobacterium	mucogenicum	P-034	DRR016028	0.672053	0.00162247
Mycobacterium	peregrinum	P-199	DRR016050	0.662937	0.0021755
Mycobacterium	scrofulaceum	P-040	DRR016029	0.677384	0.00182117
Mycobacterium	senegalense	P-041	DRR016030	0.666013	0.00163123
Mycobacterium	sphagni	P-045	DRR016031	0.666493	0.000553637
Mycobacterium	szulgai	P-174	DRR015957	0.653603	0.000843348
Mycobacterium	triplex	P-047	DRR016032	0.683263	0.000488801
Mycobacterium	ulcerans	P-189	DRR016048	0.663032	0.00137209
Mycobacterium	vaccae	P-186	DRR015963	0.685026	0.000826956
Neisseria	animalis	N-172	DRR016067	0.532546	0.00178738
Neisseria	flava	N-173	DRR015798	0.490454	0.000413011
Neisseria	mucosa	N-174	DRR015971	0.513847	0.00071653
Obesumbacterium	proteus	N-175	DRR015732	0.491865	0.00095679
Paenibacillus	polymyxa	P-108	DRR015838	0.462335	0.000715687
Pandoraea	faecigallinarum	N-178	DRR015972	0.637481	0.000836809
Pandoraea	norimbergensis	N-179	DRR015900	0.631719	0.00126127
Pandoraea	oxalativorans	N-180	DRR015973	0.633893	0.000667556
Paracoccus	yeei	N-181	DRR015734	0.673863	0.00048703
Pasteurella	caballi	N-333	DRR016020	0.384115	0.000758913
Pasteurella	mairii	N-184	DRR015901	0.4066	0.00056222
Pasteurella	multocida	N-186	DRR015974	0.403686	0.000293813
Peptoniphilus	hydrogenalis	P-109	DRR016041	0.296953	0.00213486
Plesiomonas	shigelloides	N-192	DRR015737	0.522654	0.00111892
Propionibacterium	granulosum	P-052	DRR015941	0.641429	0.000785842
Proteus	hauseri	N-194	DRR015975	0.372537	0.00141498
Providencia	alcalifaciens	N-195	DRR015738	0.418523	0.000651452
Providencia	heimbachae	N-196	DRR015740	0.402795	0.00069096
Providencia	rettgeri	N-197	DRR015742	0.404369	0.000408813
Providencia	stuartii	N-198	DRR015744	0.410965	0.000987637
Pseudomonas	fluorescens	N-199	DRR015746	0.621427	0.000341056
Pseudomonas	putida	N-203	DRR015752	0.622204	0.000790505
Pseudomonas	vegicularis	N-202	DRR015750	0.670474	0.000976224
Raoultella	ornithinolytica	N-205	DRR015976	0.560525	0.000852784
Salmonella	enterica	N-206	DRR015754	0.513109	0.000485585
Salmonella	subterranea	N-209	DRR015979	0.551773	0.000501519
Serratia	entomophila	N-210	DRR015756	0.59068	0.000413154
Serratia	liquefaciens	N-211	DRR016061	0.555155	0.00339037
Serratia	marcescens	N-213	DRR015758	0.596946	0.0010539
Serratia	proteamaculans	N-216	DRR015980	0.551643	0.00153454
Serratia	quinirorans	N-218	DRR016063	0.537692	0.00294729
Shewanella	algae	N-219	DRR015982	0.530043	0.000721073
Shewanella	haliotis	N-221	DRR015762	0.53038	0.000473353
Shewanella	indica	N-222	DRR015764	0.525566	0.000846452
Slackia	equolifaciens	P-110	DRR016042	0.597607	0.00135611
Slackia	isoflavoniconvertens	P-111	DRR015949	0.575469	0.000521557
Sphingobacterium	spiritivorum	N-224	DRR015766	0.394145	0.000477811
Staphylococcus	aureus	P-113	DRR015950	0.326835	0.0018837
Staphylococcus	capitis	P-115	DRR015840	0.327903	0.00350918
Staphylococcus	Chromogenes	P-116	DRR015841	0.36661	0.00117322
Staphylococcus	Cohnii	P-118	DRR015842	0.324532	0.00213985
Staphylococcus	epidermidis	P-119	DRR015843	0.318734	0.00208497
Staphylococcus	hyicus	P-211	DRR016071	0.353336	0.000376863
Staphylococcus	kloosii	P-120	DRR015844	0.328255	0.0019577
Staphylococcus	lentus	P-121	DRR015845	0.317088	0.00192658
Staphylococcus	saccharolyticus	P-122	DRR015951	0.319758	0.00161103
Staphylococcus	sciuri	P-126	DRR015849	0.317128	0.00204225
Stomatococcus	mucilaginosus	P-128	DRR015851	0.594773	0.000470323
Streptobacillus	moniliformis	N-324	DRR016014	0.25686	0.00383254
streptococcus	anginosus	P-132	DRR015853	0.379613	0.00104985
streptococcus	canis	P-140	DRR015857	0.396162	0.000924057
streptococcus	didelphis	P-141	DRR015858	0.35692	0.00143067
streptococcus	dysgalactiase	P-145	DRR015862	0.393707	0.000913587
streptococcus	equi	P-146	DRR015863	0.414765	0.000676447
streptococcus	phocae	P-152	DRR015868	0.39527	0.000754885
streptococcus	siniens	P-155	DRR015869	0.422274	0.000678965
streptococcus	suis	P-156	DRR015870	0.413568	0.000736646
Suttonella	indologenes	N-230	DRR015768	0.485315	0.00124285
Tsukamurella	pulmonis	P-055	DRR015819	0.708494	0.00155395
Turicella	otitidis	P-056	DRR016034	0.568932	0.00121353
Vagococcus	fluvialis	P-161	DRR015953	0.323778	0.00135167
Vibrio	alginolyticus	N-232	DRR015905	0.44871	0.000335383
Vibrio	fluvialis	N-235	DRR015907	0.501648	0.000526418
Vibrio	vulnificus	N-240	DRR015908	0.468997	0.000368784
Weissella	confusa	P-162	DRR015954	0.447677	0.000479271

## Sheet: Table S2
Species	forward_primer	reverse_primer	Concentration
Tsukamurella pulmonis	5´-CACAAATTCGATCGCGGCTT-3´	5´-CTTGACCAGGTTCACGAGCT-3´	174
Mycobacterium interjectum	5´-GGTGCGCGAGTACTACTTCA-3´	5´-GGTTTCGTGCATTTCGGCTT-3´	258
Mycobacterium malmoense	5´-TCCTCGGCATCCAACGAAAA-3´	5´-GGTCTTCCAGGTAGCGACAC-3´	232
Enterobacter aerogenes	5´-TACGTGGTTAAGCTGCAGGG-3´	5´-GGCCATGCCTTTTGCTTTCA-3´	262
Serratia liquefaciens	5´-CAAGCCGTTCAAAACCCGTT-3´	5´-AGGTGCGGTATTGCCTTCAA-3´	253
Eschericia coli	5´-GCGGCTATCTCTACACCACC-3´	5´-TCGGCCAGTTTCACTGTACC-3´	257
Streptococcus aureus	5´-TGCTCAATATGCACATGCGC-3´	5´-TGGAAATGAGCAGCCAAGTCT-3´	870
Brachyspira pilosicoli	5´-GTCATGGAAGATGGGCTGCT-3´	5´-AGGCACTCCTTCCATTTTAGCA-3´	257
Streptobacillus moniliformis	5´-GTTCAAGCGGGAGATCCAGT-3´	5´-TGCACCTTGATCTTGTTTAGCT-3´	295
